# Supplementary material for: Pollution Characteristics and Risk Assessment of Heavy Metals in the Sediments of the Inflow Rivers of Dianchi Lake, China
Source: Toxics. 2024 Apr 29;12(5):322. doi: 10.3390/toxics12050322 (PMC11125836; doi:10.3390/toxics12050322)
Supplement: Supplementary file 1 [file toxics-12-00322-s001.zip]

Archive with 1 entries (1 files):
- toxics-2978476-supplementary.pdf
